# Supplementary material for: Limited cross-variant immunity from SARS-CoV-2 Omicron without vaccination
Source: Nature. 2022 May 18;607(7918):351–5. doi: 10.1038/s41586-022-04865-0 (PMC9279157; doi:10.1038/s41586-022-04865-0)
Supplement: Supplementary file 2 — Source Data Figs. 1–5 and Source Data Extended Data Figs. 2–4 [file 41586_2022_4865_MOESM2_ESM.xlsx]

## Sheet: Figure 1
	Figure 1B
		WA1															Delta															Omicron
	0	0	0	0	0	0	0	0	0	0	0	0	0	0	0	0	0	0	0	0	0	0	0	0	0	0	0	0	0	0	0	0	0	0	0	0	0	0	0	0	0	0	0	0	0	0
	1	-1.7	0	-1.5	-3	-1.8	1	0.9	1	-1.1	0.2	-0.5	-1.6	-1.9	-1.4	-1.6	-2.7	-1.3	-2	-1.7	-2.8	-1.4	-1.9	0.2	-0.6	-2.3	-2.5	-0.9	-0.6	-3.1	-1.6	1	2.7	-1.9	-0.8	-0.6	-0.4	0.6	-2.1	-0.6	-1.2	-1.4	0.5	0.2	-0.8	0.2
	2	-0.1	-0.8	0.5	1.1	0.7	0.1	2.5	0.2	-1.8	0.1	-1	-1.7	-2.2	-0.9	-1.8	-0.4	-1.6	0.5	0.9	-1.3	0.1	-0.9	0.9	-2.3	-1.7	-1.3	0.3	-0.8	-0.2	0.5	2.3	3.5	0.4	0.1	0.2	0.1	0.5	-2.1	-1.4	-1.2	-1.7	-1	0.3	1.3	2.2
	3						0	3	1	-1.2	0.2	-0.7	-1.1	-2.6	0.7	-0.5						-0.2	-0.6	-0.7	-1.4	-0.8	-1.1	-0.4	0	-3.8	-0.6						1.8	1	0.2	0.3	1	-0.2	1.6	0.2	1.1	0.9
	4						0.9	2.1	0.1	-0.3	1	-1.9	-2.2	-4.7	0.7	-2.8						0.1	-1.5	1.2	-1.7	-1.1	-2	-0.1	-0.7	-1.6	-1.4						1.8	1.3	-0.2	0.2	1.1	-0.6	1	0.2	0.4	1.9
	5											-3.8	-2.1	-5.5	1.4	-5.2											-0.9	0.9	0	-0.3	-0.9											0.6	-0.8	0.9	1.2	1.7
	6														-1.4	-4.8											-2.1	-2	-3.5	-8.7	-1.9											1.4	1.3	1.4	1.1	1.9
	7														-5												-5.8	-3.2			-5.9											-0.6	2.2	2.1	1.7	2.5
	Figure 1c
		WA1															Delta															Omicron
	0	0	0	0	0	0	0	0	0	0	0	0	0	0	0	0	0	0	0	0	0	0	0	0	0	0	0	0	0	0	0	0	0	0	0	0	0	0	0	0	0	0	0	0	0	0
	1	0	-9.09091	0	5.88235	5.55556	0	-4.34783	-4	-3.7037	0	-5.26316	-4.54545	0	0	-6.89655	0	-4.7619	-4.7619	0	-4.7619	0	0	-5.55556	0	-4.34783	-4.16667	0	-7.14286	0	13.6364	0	-4.54545	0	-5	0	-5	0	0	0	0	-3.7037	0	0	0	0
	2	5.88235	-9.09091	0	0	0	0	-4.34783	0	-3.7037	-3.57143	-5.26316	-13.6364	-9.09091	-4.54545	-6.89655	0	-4.7619	-4.7619	4.16667	-9.52381	0	0	-5.55556	0	-4.34783	-4.16667	0	-7.14286	0	9.09091	0	-4.54545	0	0	-5	0	-5.26316	0	0	-5	-3.7037	0	0	0	0
	3						-4.16667	0	0	0	-3.57143	0	-4.54545	-4.54545	-4.54545	-6.89655						6.25	0	-5.55556	-5	-4.34783	-4.16667	0	-10.7143	0	9.09091						-5	0	0	-5.26316	-5	-3.7037	0	0	0	0
	4						-8.33333	-8.69565	-4	-7.40741	-10.7143	-15.7895	-13.6364	-18.1818	-4.54545	-13.7931						6.25	-5.88235	-11.1111	-5	-8.69565	-8.33333	-3.44828	-14.2857	-4.54545	9.09091						0	0	0	-5.26316	-5	0	-4	0	5	0
	5											-21.0526	-22.7273	-27.2727	-13.6364	-20.6897											-16.6667	-13.7931	-17.8571	-13.6364	-4.54545											0	-4	0	5	0
	6														-18.1818	-24.1379											-16.6667	-17.2414	-28.5714	-27.2727	-13.6364											3.7037	0	0	5	0
	7														-22.7273												-29.1667	-17.2414			-13.6364											0	0	-3.57143	5	4.54545
	Figure 1d
	Days	WA1	Delta	Omicron
	1	0
	2	0
	3	0
	4	0
	5	1
	5	1
	5	1
	5	1
	6	0
	7	1
	1		0
	2		0
	3		0
	4		0
	5		0
	6		1
	6		1
	6		0
	6		0
	6		0
	7		1
	7		0
	7		0
	1			0
	2			0
	3			0
	4			0
	5			0
	5			0
	6			0
	7			0

## Sheet: Figure 2
	Figure 2a	2dpi				4dpi				7dpi
		WA1	Delta	Omicron		WA1	Delta	Omicron		WA1	Delta	Omicron
		12666.7	133333	866.667		1.93333e+07	800000	600		2133.33	333.333	66.6667
		14000	80000	333.333		8000000	1.53333e+06	733.333		866.667	933.333	133.333
		26666.7	233333	266.667		18000000	1.06667e+06	1933.33			1066.67	200
		20666.7	53333.3	600		2.86667e+07	1.53333e+06	800				0
		22000	20000	733.333		12000000	66.6667	1600				66.6667
	Figure 2b
		WA1	Delta	Omicron		WA1	Delta	Omicron		WA1	Delta	Omicron
		1.93333e+07	30000000	6666.67		1.93333e+07	800000	600		2.06667e+06	16666.7	266.667
		9.33333e+06	93333.3	6000		8000000	1.53333e+06	733.333		173333		0
		1.13333e+07	1.13333e+07	19333.3		18000000	1.06667e+06	1933.33			106667	200
		2.06667e+07	1.33333e+07	10000		2.86667e+07	1.53333e+06	800			66.6667	133.333
		9.33333e+06	66666.7	12666.7		12000000	66.6667	1600				133.333
	Figure 2c												Figure 2d
			WA1			Delta			Omicron					WA1		Delta		Omicron
		24hpi	200		216.667	233.333		234.167	66.6667				24hpi	4400	3600	400	933.333	533.333	666.667
		48hpi	233.333	66.6667	350	666.667	100	4333.33	33.3333	0	50		48hpi	1333.33	2133.33	18666.7	5333.33	666.667	666.667
													72hpi	14666.7	560000	666667	1.06667e+06	0	666.667

## Sheet: Figure 3
							Figure 3
		PD1+ CTL14+ CD4+ T cells
		Mock			WA1			Delta			Omicron
		0	2.88	3.6	44.3	50.8	49.4	32.3	17.6	39.6	2.08	12	8.82
		PD1+ CTL14+ CD8+ T cells
		Mock			WA1			Delta			Omicron
		20	1.44	5.48	45.7	40.6	40.6	27.2	21	42.6	5.8	15.2	11.9
		CTLA4+ CD4+ T cells
		Mock			WA1			Delta			Omicron
		9.09	8.99	6.47	50.2	54.4	51.4	35.1	21.6	42.6	5.21	17.4	14.7
		PD1+ CD4+ T cells
		Mock			WA1			Delta			Omicron
		36.4	14.7	10.8	83.5	85.4	88	77.2	55.9	74.7	18.8	40.7	29.4
		CTLA4+ CD8+ T cells
		Mock			WA1			Delta			Omicron
		20	4.78	6.85	46.9	41	41.1	28	22.7	47.3	11.6	15.9	14.9
		PD1+ CD8+ T cells
		Mock			WA1			Delta			Omicron
		52	8.13	16.4	86.8	89.2	88.2	85.1	75.6	78.6	30.4	47.6	35.8
		SARS-CoV-2 specific CD4+
		Mock						WA1					Delta			Omicron
		0	0	0	0	0	0	0.1	0.025	0.12	0.058	0.014	0	0.26	2.94	0	0	0.13
		SARS-CoV-2 specific CD4+
		Mock						WA1					Delta			Omicron
		0	0	0	0	0	0	0.016	0	0	0.2	0.13	0.019	0	0.22	0	0.34	0.054

## Sheet: Figure 4
		Figure 4a
			WA1	Alpha	Beta	Delta	Omicron
			2	2	2	2	2
			2	2	2	2	2
			2	2	2	2	2
			2	2	2	2	2
			2	2	2	2	2
		Figure 4b
			WA1	Alpha	Beta	Delta	Omicron
			514.139	402.576	108.249	86.2069	16.0077
			665.336	492.126	40.2576	35.4108	2
			66.357	40.2901	35.4108	57.1755	2
			135.814	224.77	7.52445	72.0461	11.396
			138.026	75.1315	29.4118	39.5101	2
		Figure 4c
			WA1	Alpha	Beta	Delta	Omicron
			212.811	429	82.4402	206.526	147.319
			66.9792	147.536	10.4657	262.398	57.8369
			139.567	466.853	38.835	188.501	67.8426
			211.416	175.285	7.98085	202.881	67.9348
			745.712	563.698	168.947	1249.69	232.666
		Figure 4d
			WA1	Alpha	Beta	Delta	Omicron
			12.9082	9.28505	3.22789	2	523.286
			12.4023	2	2	2	2
			2	2	4.24809	8.38926	2
			2	26.8025	2.27066	2	4.02739
			4.54339	2	26.441	2.5974	36.483
		Figure 4e
			WA1	Alpha	Beta	Delta	Omicron
			25.2525	5.50661	14.7798	8.18331	146.671
			7.51315	21.0881	22.5124	6.83995	13.1268
			18.4706	15.6226	9.04977	2	49.6524
			26.5182	7.29395	2	15.6055	168.095
			2	2	21.9684	2	81.6993

## Sheet: Figure 5
		Figure 5a								Figure 5b
			WA1	Alpha	Beta	Delta	Omicron				WA1	Alpha	Beta	Delta	Omicron
		O52	141.563	6.01323	80.1925	80.9061	859.107			UD6	83.0565	3.88802	12.2926	282.326	46.2535
		O55	42.5532	10.513	81.4332	109.83	1615.25			UD8	86.5052	29.146	90.8265	727.802	27.6549
		O57	58.6166	18.2849	4.65333	48.9956	472.367			UD12	387.898	17.7588	26.2812	1793.08	64.2674
		O59	247.28	23.2558	47.3037	177.305	1654.26			UD14	204.415	23.2558	21.3584	4239.08	52.0021
		O11	36.5097	37.1609	7.84314	2	938.086			UD5	285.796	36.075	19.972	225.225	13.8122
		O13	50.4541	3.45423	2.76167	11.3212	3005.71			UD7	74.129	38.1679	64.0205	1472.54	52.1648
		O14	53.5045	11.0779	2.38892	58.1734	3992.02			UD9	562.746	59.0319	112.246	7716.05	196.348
		O15	102.48	19.0476	10.3061	111.421	476.417			UD10	2146.38	43.3839	35.461	2903.6	37.4953
		O64	143.369	9.26784	9.66184	39.984	704.225			UD11	230.627	45.2899	19.4024	1216.4	46.7946
		O68	83.682	7.7821	9.58773	65.9631	798.085			UD15	408.664	40.2253	70.1754	763.359	11.0485
										UD16	2339.18	115.781	212.179	9587.73	82.3723
		Figure 5c								Figure 5d
			WA1	Alpha	Beta	Delta	Omicron				WA1	Alpha	Beta	Delta	Omicron
		194	18278.2	2243.66	2592.02	3437.61	896.057			B4	40960	25348.5	40960	12232.4	6561.68
		205	11649.6	1988.07	5592.84	2665.96	1561.77			B5	803.859	295.858	715.82	268.601	465.766
		209	20571.9	6045.95	15001.5	12102.1	3557.45			B6	19417.5	3068.43	3129.89	11830.1	1170
		228	23657.4	661.813	1122.59	1690.9	220.022			B61	40960	6157.64	7272.73	11866.6	1257.86
		O4	75.358	1238.24	1216.69	1953.89	397.772			B71	17358.1	4852.01	5390.84	3516.17	344.234
		O6	40960	20259.3	10062.4	3058.1	613.497			B75	23900.6	2251.24	834.725	7189.07	122.264
		FWS	22930.5	19462.8	3756.57	4338.39	2442			B83	19762.8	5112.47	6622.52	4582.95	1923.82
		UMPIRE-194	5827.51	35701.5	3713.33	2621.23	239.578

## Sheet: Extended figure 2
	Extended figure 4a	2dpi				4dpi				7dpi
		WA1	Delta	Omicron		WA1	Delta	Omicron		WA1	Delta	Omicron
		19703.6	18279.8	159.708		1511.73	9198.83	2428.27		6185.69	4078.7	157.537
		21993.3	817.465	0.274303		10001.3	7065.41	943.43		1837.1	958.778	307.968
		16355	15987	563.876		12602.7	23170.7	1673.98			953.47	634.443
		15382.5	77992.6	181.005		5061.98	21410.2	1589.98				483.442
		13241.4	76458.3	232.358		5615	921.891	2395.94				218.045
	Extended figure 4b
		WA1	Delta	Omicron		WA1	Delta	Omicron		WA1	Delta	Omicron
		231979	812545	35810.8		633445	457377	6744.78		537864	31035.6	36278.3
		153033	10164.9	6056.15		1.55077e+06	234023	234345		133964	244869	8121.88
		261369	679575	44121.9		89411	407913	200828			8231.52	11593.5
		175690	157111	89884.2		370036	315139	29225.9				3313.06
		258684	13409	8452.88		732766	30.6415	108902				1818.1
				Extended figure 4c
						WA1	Delta	Omicron		WA1	Delta	Omicron
						7333.33	400	0				18000
						0	73333.3	133.333				400
						0	0	0			13000000000	800
						13333.3	0	0		1020000000	12000000000	333.333
						66.6667	0	0		906666667	11000000000	133.333
				Extended figure 4d
						WA1	Delta	Omicron		WA1	Delta	Omicron
						325660	221512	62079.2		230691	325378	32908.2
						317025	78708.5	104476		222570	76710.3	133485
						463132	117637	274582			73646	187667
						562308	37338.7	245412				136679
						538995	77094.4	133970				5.55453
	Extended figure 4e
			WA1		Delta		Omicron
		24hpi	1	800	1	1	800	933.333
		48hpi	666.667	1600	1733.33	1466.67	666.667	533.333
		72hpi	18666.7	12000	1866.67	10666.7	1	666.667

## Sheet: Extended data 3
	Extended data 3a	CCL2																		CXCL10																	IL1α
			WA1					Delta					Omicron								WA1					Delta					Omicron							WA1					Delta					Omicron
		2dpi	78.6739	17.0449	89.1642	48.6	126.893	127.918	4.07869	53.5961	29.5493	10.5165	0.598855	4.40941	0.60473	5.86232	8.71551			2dpi	3261.29	1308.57	2737.16	2159.29	6012.44	4123.42	70.7316	2181.5	1327.81	108.573	68.2578	19.8872	141.21	397.265	8.89452		2dpi	3.91808	4.06679	2.00073	2.94402	4.06925	2.4192	1.6203	0.771776	2.79486	3.8992	0.804	0.8746
		4dpi	83.1548	145.568	65.7331	137.224	227.827	61.7967	55.837	71.1627	75.3658	2.81861		25.7305	17.2146	2.92607	11.481			4dpi	1452.74	1958.22	1064.58	1182.41	2610.3	856.48	557.011	945.308	897.098	8.66713	55.4138	396.777	264.953	106.533	313.176		4dpi	1.61118	1.57888	1.02677	5.49935	3.18329	1.64144	3.27587	1.81448	5.41928	2.7492	1.22692	2.06895
		7dpi	60.7329	24.6855				19.5328	53.6316	19.4434			37.1269	30.953	42.878	16.0759	18.5484			7dpi	770.557	285.01				142.671	349.75	90.8418			600.946	428.132	729.444	214.257	139.757		7dpi	6.0361	1.52842				0.321324	0.385994	0.900053			2.28256	2.12871
	Extended data 3b	ISG15																		IFNα4																	OAS1
			WA1					Delta					Omicron								WA1					Delta					Omicron							WA1					Delta					Omicron
		2dpi	68.6059	47.0572	86.45	43.6345	145.694	156.83	4.38684	89.9454	54.3424	12.1878	8.28283	2.34521	20.1421	24.9095	2.17259			2dpi	9.23474	8.24098	1.96966	2.27484	2.11804	2.43829	0.366499	0.217803	5.5481	3.43078	10.0235	2.62043	0.509515	2.16767	5.64488		2dpi	1.91403	3.05018	1.38994	2.92341	1.79856	1.29447	1.07189	0.692183	1.64996	1.39471	0.779361	2.0599
		4dpi	61.6957	68.7914	23.2699	53.1108	71.2226	52.1025	45.5213	49.8393	65.6762	2.02964	5.88257	53.0673	82.7889	24.8086	34.5576			4dpi	2.53692	8.75263	5.32658	0.56487	3.50276	0.710146	1.56627	2.90872	2.15137	0.328013	4.63901	0.664359	4.23633	0.133871	0.574445		4dpi	1.38768	0.902119	0.975199	0.990742	1.34145	0.979108	1.7159	0.564852	0.950094	0.642844	2.12104	0.985871
		7dpi	14.8307	31.4369				29.1687	31.5584	9.68596			38.4867	23.8788	44.2851	20.5478	6.41449			7dpi	0.377914	0.761088				1.01545	0.0536505	0.950306			1.26525	0.855453	0.518074	0.511478	3.47534		7dpi	0.946422	0.895051				0.48947	0.420625	0.327191			0.698588	0.313598
[truncated: 3 more columns]

## Sheet: Extended figure 4
		Extended data 4b
				Alpha	Beta	Delta	WA1	Omicron
			P0501	711.238	788.022	1314.23	5189.41	687.285
			P0521	240.5	38.8199	40.9333	473.037	42.2119
			P0534	567.859	1.88929	132.433	577.034	24.6975
			P0543	18.9681	1.88929	2	29.4551	2
			P0545	196.155	72.7802	280.978	1062.36	22.1484
